# Supplementary material for: Quantitative Evaluation of Interleukin-4 by Immunowall Devices Made of Gelatin Methacryloyl Hydrogel
Source: Molecules. 2023 Jun 8;28(12):4635. doi: 10.3390/molecules28124635 (PMC10304311; doi:10.3390/molecules28124635)
Supplement: Supplementary file 1 [file molecules-28-04635-s001.zip]

Archive with 1 entries (1 files):
- molecules-2414899-supplementary.pdf
